# Supplementary material for: The effect of empiric antimicrobial treatment duration on detection of bacterial DNA in sterile surgical specimens
Source: PLoS One. 2017 Feb 7;12(2):e0171074. doi: 10.1371/journal.pone.0171074 (PMC5295705; doi:10.1371/journal.pone.0171074)
Supplement: S1 File — DE-identified study data with gender, WBC count, specimen source, treatment information and microbiology results. (ODS) [file pone.0171074.s001.ods]

## Sheet: Salvage_Micro_-Prospective_2014
PID	Specimen	Age range	Sex	WBC	Specimen	Stain	Culture	PCR	DOT*	Numberof Abts	SIRS signs	MRN	PC vs. OR	Pt ID	Site of infection	VANCO/ DAPTO	Pipericillin/tazo	Cephalosporin	Quinolone	Macrolide	Tetra	Clinda	Carba	Amp/ Amox	antifung	Amino/ Other
XX	X	70 - 80	Female	15.9	Fluid aspirated from liver abscess	Positive	Positive	Positive	6	1	1	zzz	PA	37	Abd	0	1	0	0	0	0	0	0	0	0	0
XX	X	30-40	Female	12.1	Submental abscess swab	Negative	Positive	Positive	2	2	1	zzz	OR	39	ENT	1	0	0	0	0	0	1	0	0	0	0
XX	X	70-80	Male	12.5	AV tissue	Negative	No growth	No detection	29	2	1	zzz	OR	40	Valve	1	0	1	0	0	0	0	0	0	0	0
XX	X	40-50	Male	6.3	AV tissue	Positive	Positive	Positive	2	2	4	zzz	OR	41	Valve	1	0	1	0	0	0	0	0	0	0	0
XX	X	60-70	Male	28.4	Wound swab	Negative	Positive	Positive	21	4	1	zzz	PA	48	soft tissue	1	1	0	0	0	0	0	0	0	0	1
XX	X	30-40	Male	11.5	Swab from OR #1	Negative	Positive	Positive	7	2	0	zzz	OR	49	Pleural	0	0	1	1	0	0	0	0	0	0	0
XX	X	40-50	Male	11.9	Left hip tissue	Negative	Positive	Positive	6	3	3	zzz	OR	50	Joint	1	1	1	0	0	0	0	0	0	0	0
XX	X	40-50	Female	9.6	Right knee fluid (Swab from OR)	Negative	No growth	Positive	6	2	1	zzz	OR	55	Joint	0	0	0	1	0	0	0	0	0	0	1
XX	X	0-20	Female	6.4	Necrotic lymph node tissue	Negative	No growth	No detection	34	1	1	zzz	OR	57	ENT	0	0	0	0	0	0	1	0	0	0	0
XX	X	50-60	Male	18.8	Arterial Graft material extracted in O.R.	Positive	No growth	Positive	11	4	1	zzz	OR	59	vascular	1	0	1	1	0	0	0	0	0	0	1
XX	X	70-80	Male	13.4	Right elbow fluid	Negative	No growth	No detection	5	1	1	zzz	PA	60	Joint	1	0	0	0	0	0	0	0	0	0	0
XX	X	30-40	Female	14.3	Peri-biliary Abscess	Positive	Positive	Positive	8	3	1	zzz	PA	61	Abd	1	0	0	1	0	0	0	1	0	0	0
XX	X	70-80	Female	4.6	Right knee tibial canal tissue	Negative	No growth	Positive	10	2	2	zzz	OR	62	Bone	0	0	0	0	0	1	0	0	0	0	1
XX	X	50-60	Female	22.5	Right chest pleural	Positive	Positive	Positive	22	5	3	zzz	PA	63	Pleural	1	1	0	0	0	0	0	1	0	0	1
XX	X	20-30	Female	13.0	Tissue from I&D of left ankle abscess in O.R.	Positive	Positive	Positive	31	3	1	zzz	OR	64	Joint	1	0	0	0	0	0	1	0	0	0	1
XX	X	80-90	Male	11.5	Right 5th metatarsal bone tissue from O.R.	Positive	Positive	Positive	5	2	2	zzz	OR	66	Bone	0	0	1	1	0	0	0	1	0	0	0
XX	X	70-80	Female	10.2	Left hip tissue	Negative	No growth	No detection	1	1	0	zzz	OR	67	Joint	0	0	0	1	0	0	0	0	0	0	0
XX	X	60-70	Male	12.1	peri-Aortic valve and graft fluid	Negative	No growth	Positive	15	3	4	zzz	OR	68	Valve	1	1	0	1	0	0	0	1	0	0	0
XX	X	50-60	Male	11.6	Left knee tissue	Negative	No growth	Positive	8	2	1	zzz	OR	70	Joint	1	0	1	0	0	0	0	0	0	0	0
XX	X	20-30	Male	17.5	Left chest parapneumonic effusion	Negative	No growth	Positive	2	2	3	zzz	PA	75	Pleural	1	0	0	1	0	0	0	1	0	0	0
XX	X	70-50	Male	13.3	left knee fluid from OR	Negative	Positive	Positive	1	1	1	zzz	OR	78	Joint	0	0	1	0	0	0	0	0	0	0	0
XX	X	60-70	Male	12.9	CSF from EVD - 11/30/2012	Negative	No growth	Positive	3	2	2	zzz	OR	81	Neuro	0	0	1	1	0	0	0	0	0	0	0
XX	X	0-20	Female	17.6	pleural tissue from OR in sterile saline	Negative	No growth	Positive	6	3	4	zzz	OR	82	Pleural	0	0	1	0	0	0	1	0	0	0	0
XX	X	60-70	Female	3.8	purulent fluid - Left psoas abscess	Positive	No growth	Positive	3	2	3	zzz	PA	83	Neuro	1	1	0	0	0	0	0	1	0	0	0
XX	X	30-40	Female	15.0	large left parapneumonic pleural effusion	Negative	No growth	Positive	8	2	4	zzz	PA	106	Pleural	1	0	0	1	0	0	0	1	0	0	0
XX	X	70-80	Male	14.5	Fluid from left TKA collected in OR	Negative	Positive	Positive	2	2	3	zzz	OR	108	Joint	1	1	0	0	0	0	0	1	0	0	0
XX	X	60-70	Female	7.2	left THA Fluid (collected in OR)	Negative	No Growth	Positive	7	2	1	zzz	OR	109	Joint	0	0	1	0	0	0	0	0	0	0	1
XX	X	70-80	Female	7.8	tissue from chronically infected left THA (from OR)	Negative	No growth	Positive	6	2	1	zzz	OR	110	Joint	1	0	0	0	0	0	0	1	0	0	0
XX	X	50-60	Male	4.0	Gallbladder Fluid aspirated during PTCA insertion	Negative	No growth	No detection	2	2	3	zzz	PA	111	Abd	1	0	0	0	0	0	0	1	0	0	0
XX	X	50-60	Male	5.4	Fluid drained from right THA in OR	Negative	No growth	No detection	1	1	0	zzz	OR	112	Joint	0	0	1	0	0	0	0	0	0	0	0
XX	X	60-70	Male	9.4	Fluid drained from infected thyroglossal duct cyst in OR	Negative	No growth	No detection	2	1	0	zzz	OR	113	ENT	0	0	1	0	0	0	0	0	0	0	0
XX	X	40-50	Male	11.7	Left hip fluid from OR	Positive	No growth	Positive	4	3	2	zzz	PA	115	joint	1	1	0	0	0	0	0	0	0	0	0
XX	X	70-80	Female	4.6	Left eye abscess	Positive	Positive	Positive	5	3	0	zzz	PA	120	ENT	1	1	0	1	0	0	0	0	0	0	0
XX	X	70-80	Female	5.1	Chronic T8 discitis T8 disc tissue	Positive	No Growth	Positive	1	2	0	zzz	PA	121	Bone	1	0	1	0	0	0	0	0	0	0	0
XX	X	60-70	Male	14.0	aortic valve fluid		No Growth	Positive	13	5	2	zzz	OR	123	Valve	1	1	1	0	0	1	0	0	0	0	1
XX	X	80-90	Female	13.9	Chronic right pleural effusion	Negative	No Growth	Positive	7	3	4	zzz	PA	125	Pleural	1	1	0	0	0	0	0	0	0	1	0
XX	X	50-60	Female	12.3	infected PPM lead	Negative	No Growth	Positive	165	2	2	zzz	OR	126	Valve	1	0	1	0	0	0	0	0	0	0	0
XX	X	80-90	Female	14.2	Tissue from right THA revision in OR	Negative	No growth	No detection	1	1	2	zzz	OR	127	Joint	1	0	0	0	0	0	0	1	0	0	0
XX	X	40-50	Male	7.7	Right THA tissue	Negative	No growth	No detection	8	1	0	zzz	OR	128	Joint	0	0	1	0	0	0	0	0	0	0	0
XX	X	70-80	Female	12.9	Right groin abscess fluid	Negative	No growth	Positive	8	3	0	zzz	OR	129	soft tissue	1	0	0	0	0	0	1	0	0	0	1
XX	X	60-70	Female	12.5	Synovial Fluid - Right THA	Negative	No Growth	No Detection	10	2	2	zzz	OR	130	Joint	0	0	1	1	0	0	0	0	0	0	0
XX	X	70-80	Male	6.0	Pelvic abscess Fluid	Positive	Positive	Positive	52	2	2	zzz	OR	131	Abd	1	0	0	0	0	0	0	0	0	0	1
XX	X	40-50	Female	11.3	Right pleural fluid	Negative	No Growth	No Detection	1	2	1	zzz	PA	132	Pleural	1	1	0	0	0	0	0	0	0	0	0
XX	X	40-50	Male	12.6	Left pleural fluid	Negative	No Growth	Positive	2	1	3	zzz	PA	133	Pleural	0	1	0	0	0	0	0	0	0	0	0
XX	X	0-20	Female	6.2	Right pleural fluid	Positive	Positive	Positive	2	3	2	zzz	PA	134	Pleural	0	0	0	1	0	0	0	0	0	0	0
XX	X	60-70	Male	10.0	left pleural fluid	Positive	Positive	Positive	1	2	0	zzz	PA	135	Pleural	0	0	0	1	0	0	0	0	1	0	1
XX	X	60-70	Female	7.6	left pleural fluid	Negative	No Growth	Positive	6	3	0	zzz	PA	136	Pleural	1	1	0	1	0	0	0	0	0	0	0
XX	X	40-50	Female	7.7	fluid from Right thoracensis	Negative	No Growth	Positive	3	2	3	zzz	PA	138	Pleural	1	1	0	0	0	0	0	0	0	0	0
XX	X	60-70	Male	40.2	fluid from Right CT insertion by IR	Negative	No Growth	Positive	5	2	3	zzz	PA	139	Pleural	1	1	0	0	0	0	0	0	0	0	0
XX	X	80-90	Male	15.0	fluid from Right CT insertion by IR	Negative	Positive	Positive	2	2	3	zzz	PA	140	Pleural	1	1	0	0	0	0	0	0	0	0	0
XX	X	50-60	Male	15.2	Loculated left pleural effusion. Fluid from Left chest tube placement	Negative	Positive	Positive	4	2	2	zzz	PA	141	Pleural	1	1	0	0	0	0	0	0	0	0	0
XX	X	80-90	Female	9.9	Fluid from left thoracentesis	Negative	No Growth	No Detection	6	2	0	zzz	PA	142	Pleural	1	0	0	0	0	0	0	1	0	0	0
XX	X	60-70	Male	22.0	malignant right pleural effusion.	Negative	No Growth	No Detection	2	3	2	zzz	PA	143	Pleural	1	0	1	0	0	0	0	1	0	0	0
XX	X	80-90	Male	27.8	S/P US guided right thoracentesis	Negative	No Growth	Positive	7	5	2	zzz	PA	144	Pleural	1	1	0	0	0	0	0	0	0	0	0
XX	X	50-60	Male	10.3	Bloody fluid from right chest obtained in OR	Negative	No Growth	Positive	3	3	1	zzz	PA	145	Pleural	1	1	0	0	0	0	0	0	0	0	1
XX	X	60-70	Male	9.6	Tissue from left pleural biopsy	Negative	No Growth	Positive	8	3	0	zzz	PA	146	Pleural	1	1	1	0	0	0	0	0	0	0	0
XX	X	40-50	Female	16.0	Fluid from left Chest tube	Negative	No Growth	No Detection	3	2	4	zzz	PA	147	Pleural	1	0	0	0	0	0	0	1	0	0	0
XX	X	0-20	Female	7.6	Right chest Fluid from VATS in OR for drainage of loculated fluid	Negative	No Growth	No Detection	6	3	2	zzz	OR	148	Pleural	1	0	1	0	1	0	0	0	0	0	0
XX	X	50-60	Female	7.4	metastatic disease. Fluid from right thoracentesis	Negative	No Growth	No Detection	1	1	2	zzz	PA	149	Pleural	0	0	1	0	0	0	0	0	0	0	0
XX	X	70-80	Female	13.0	Fluid from Right chest tube insertion into complicated right pleural effusion	Negative	No Growth	Positive	3	2	3	zzz	PA	150	Pleural	0	0	1	0	1	0	0	0	0	0	0
XX	X	70-80	Male	12.8	fluid from right chest U/S guided thoracensis	Negative	No Growth	Positive	4	1	4	zzz	PA	151	Pleural	0	1	0	0	0	0	0	0	0	0	0
XX	X	80-90	Female	7.8	Pleural Fluid	Negative	No Growth	No detection	2	1	0	zzz	PA	152	Pleural	0	0	0	1	0	0	0	0	0	0	0
XX	X	80-90	Male	7.9	Pleural fluid from left chest U/S guided thoracensis	Negative	No Growth	No detection	3	2	1	zzz	PA	153	Pleural	1	0	0	1	0	0	0	0	0	0	0
XX	X	60-70	Female	15.1	MRSA bacteremia - fluid from US-guided Left thoracentesis	Negative	No Growth	No detection	12	4	4	zzz	PA	154	Pleural	1	1	0	0	0	0	0	0	0	0	1
XX	X	80-90	Female	16.2	clear yellow pleural fluid from U/S guided left thoracocentesis	Negative	No Growth	No detection	2	2	4	zzz	PA	155	Pleural	0	1	0	0	0	1	0	0	0	0	0
XX	X	80-90	Male	26.9	Fluid from Large right pleural effusion	Positive	Positive	Positive	3	2	3	zzz	PA	156	Pleural	1	0	1	0	0	0	0	0	0	0	0
XX	X	30-40	Female	17.3	pus in lidocaine from aspiration of right 2nd MTP joint	Negative	Positive	No detection	2	2	2	zzz	PA	157	Joint	1	0	1	0	0	0	0	0	0	0	0
XX	X	30-40	Male	10.9	Tissue from I&D of left wrist abscess done in OR (tissue in RNase free H2O)	Negative	No Growth	Positive	4	2	2	zzz	OR	158	Soft tissue	1	0	1	0	0	0	0	0	0	0	0
XX	X	70-80	Male	10.4	AV tissue in Saline	Negative	No Growth	Positive	10	3	2	zzz	OR	160	Valve	0	0	1	0	0	1	0	0	0	0	1
XX	X	40-50	Female	11.9	AV tissue in Saline	Negative	No Growth	No detection	5	2	3	zzz	OR	161	Valve	1	0	1	0	0	0	0	0	0	0	0
XX	X	70-80	Male	25.1	pleural fluid from right thoracentesis - 13mL	Negative	No Growth	Positive	3	4	3	zzz	OR	162	Pleural	1	0	1	1	0	0	0	0	0	0	1
XX	X	80-90	Male	19.5	299 mL of blood tinged fluid from Ultrasound guided left thoracentesis in IR	Negative	No Growth	Negative	5	2	3	zzz	PA	163	Pleural	1	1	0	0	0	0	0	0	0	0	0
XX	X	50-60	Female	6.8	Pleural fluid from right chest tube insertion	Negative	No Growth	Positive	12	3	2	zzz	PA	164	Pleural	1	0	0	1	0	0	0	1	0	0	0
XX	X	70-80	Female	17.5	Pleural fluid from left chest tube placement	Negative	No Growth	No detection	1	5	4	zzz	PA	165	Pleural	0	1	0	0	0	0	0	1	0	1	1
XX	X	80-90	Male	10.3	L1-2 disc tissue and fluid	Negative	Positive	Positive	1	2	2	zzz	PA	170	Bone	1	1	0	0	0	0	0	0	0	0	0
XX	X	40-50	Male	18.0	0.3 ml of vitreous sample was aspirated	Negative	No Growth	Positive	16	3	3	zzz	PA	171	ENT	1	0	0	0	0	0	0	0	0	1	1
XX	X	30-40	Female	9.0	Fragments of right hand abscess tissue in Saline (3 ml)	Positive	Positive	Positive	4	2	1	zzz	OR	172	soft tissue	1	1	0	0	0	0	0	0	0	0	0
XX	X	40-50	Male	10.7	Tissue from AICD pocket taken in OR during lead extraction (in thio)	Negative	No Growth	Positive	10	3	0	zzz	OR	173	soft tissue	1	0	1	0	0	0	0	0	1	0	0
XX	X	40-50	Female	17.3	Left groin abscess - tissue from OR	Positive	Positive	Positive	1	2	2	zzz	OR	174	soft tissue	1	0	0	0	0	0	1	0	0	0	0
XX	X	0-20	Female	22.9	399 cc of purulent fluid from cloaca during Cloacal exam in OR with endoscopy.	Positive	Positive	Positive	2	2	4	zzz	OR	176	soft tissue	1	1	0	0	0	0	0	0	0	0	0
XX	X	30-40	Female	26.6	Hemorrhagic peritoneal fluid drained in OR during ex lap on pOD #1 S/P GB (fibrinous exudate noted at anastomoses)	Negative	Positive	Positive	1	1	3	zzz	OR	177	Abd	0	0	0	1	0	0	0	0	0	0	0
XX	X	60-70	Female	17.7	Fluid from US and fluoroscopic guided placement of drain in perihepatic biloma (Biloma vs. abscess)	Negative	Positive	Positive	2	2	2	zzz	PA	179	Abd	1	1	0	0	0	0	0	0	0	0	0
XX	X	0-20	Female	7.6	thick yellow pus aspirated from 4 x 5 cm neck swelling	Negative	No Growth	Positive	14	2	3	zzz	OR	180	ENT	0	0	1	0	0	0	0	0	1	0	0
XX	X	60-70	Female	25.9	purulent drainage from RUQ and posterior abdominal wall fluid collections	Negative	Positive	Positive	1	1	1	zzz	PA	181	Abd	0	1	0	0	0	0	0	0	0	0	0
XX	X	40-50	Female	13.1	Bedside US guided aspiration of 45 mls of red synovial fluid from left knee (medial side inferior to the joint) - no clots present.	Positive	Positive	Positive	1	1	3	zzz	PA	182	Joint	1	0	0	0	0	0	0	0	0	0	0
XX	X	20-30	Male	2.2	ascitic fluid (150ml)	Negative	No Growth	No detection	35	1	1	zzz	PA	183	Abd	0	0	0	1	0	0	0	0	0	0	0
XX	X	60-70	Male	4.8	Incision & Drainage of right axillary abscess after 48 hrs of IV Vanco	Negative	Positive	Positive	2	1	1	zzz	OR	184	soft tissue	1	0	0	0	0	0	0	0	0	0	0
XX	X	30-40	Female	13.0	Pus from CT-guided placement into pelvic abscesses	Positive	No Growth	Positive	4	3	2	zzz	PA	185	Abd	0	0	0	1	0	0	0	1	0	0	1
XX	X	50-60	Female	12.9	Pus from aspiration of the inferior pole of the left kidney secondary to a ruptured fornix.	Negative	Positive	Positive	2	1	2	zzz	PA	186	Abd	0	0	0	0	0	0	0	0	1	0	0
XX	X	60-70	Female	7.2	Exudative pleural fluid from US-guided placement of 14 Fr left-sided chest tube.	Negative	No Growth	Positive	7	2	2	zzz	PA	187	Pleural	1	0	0	0	0	0	0	1	0	0	0
XX	X	60-70	Male	6.4	199 ml of clear ASCITIC fluid obtained by bedside paracentesis	Negative	No Growth	No detection	1	1	2	zzz	PA	188	Abd	0	0	1	0	0	0	0	0	0	0	0
XX	X	40-50	Male	11.0	RUQ abscess drainage	Negative	No Growth	Positive	25	5	3	zzz	PA	189	Abd	1	1	0	1	0	0	0	0	0	0	1
XX	X	60-70	Male	27.4	subdural empyema	Negative	Positive	Positive	1	3	3	zzz	OR	190	Neuro	1	1	0	0	0	0	0	0	0	0	1
XX	X	70-80	Male	7.8	Right Hip fluid aspirated in OR during removal of a Stryker Rejuvenate hip	Negative	No Growth	No detection	1	1	0	zzz	OR	191	Joint	0	0	1	0	0	0	0	0	0	0	0
XX	X	20-30	Male	13.9	Left Frontal Brain Abscess OR Aspirate	Positive	Positive	Positive	1	3	3	zzz	OR	192	Neuro	1	0	1	0	0	0	0	0	0	0	1
XX	X	40-50	Male	12.4	Left knee fluid	Negative	No Growth	No detection	30	1	2	zzz	PA	193	Joint	0	0	1	0	0	0	0	0	0	0	0
XX	X	90-100	Male	17.2	799 ml of clear right pleural fluid was obtained	Negative	No Growth	No detection	1	2	1	zzz	PA	194	Pleural	0	0	0	1	0	0	0	0	0	0	1
XX	X	50-60	Female	11.8	Right side thoracensis - 830 ml of straw-colored pleural fluid was obtained.	Negative	No Growth	No detection	15	3	2	zzz	PA	195	Pleural	1	1	0	1	0	0	0	0	0	0	0
XX	X	20-30	Male	4.8	Left knee effusion	Negative	No Growth	No detection	1	2	0	zzz	PA	197	Joint	0	0	1	0	1	0	0	0	0	0	0
XX	X	20-30	Male	20.1	pleural fluid from US guided rt chest tube placement	Negative	No Growth	Positive	4	1	3	zzz	PA	198	Pleural	0	1	0	0	0	0	0	0	0	0	0
XX	X	40-50	Female	5.7	L4-5 disc in BHI	Negative	No Growth	Positive	62	2	0	zzz	PA	199	Neuro	1	0	0	0	0	0	0	1	0	0	0
XX	X	50-60	Male	21.2	CSF from EVD	Positive	No Growth	Positive	4	3	3	zzz	OR	200	Neuro	1	0	1	0	0	0	0	0	1	0	0
XX	X	0-20	Female	18.5	pleural fluid from chest tube insertion	Negative	No Growth	Positive	5	2	3	zzz	PA	202	Pleural	0	0	1	0	1	0	0	0	0	0	0
XX	X	40-50	Female	16.8	iliopsoas abscess CT guide drain insertion	Negative	No Growth	No detection	6	3	2	zzz	PA	203	Neuro	1	1	1	0	0	0	0	1	0	0	0
XX	X	70-80	Female	15.7	CT drain placement into pelvic abscess	Negative	No Growth	Positive	7	2	2	zzz	PA	204	Abd	0	1	1	0	0	0	0	0	0	0	0
XX	X	20-30	Male	16.1	bloody fluid from decompression of right biceps hematoma (in OR)	Positive	Positive	Positive	1	2	3	zzz	OR	205	soft tissue	1	0	0	0	0	0	0	0	1	0	0
XX	X	40-50	Female	24.2	AV tissue from OR	Negative	No Growth	Positive	56	3	3	zzz	OR	206	Valve	1	0	1	0	1	0	0	0	0	0	0
XX	X	80-90	Male	14.0	Fluid & tissue from removal of plastic plate in OR	Positive	Positive	Positive	4	2	2	zzz	OR	207	Neuro	1	1	0	0	0	0	0	0	0	0	0
XX	X	50-60	Female	5.4	pseudoaneurysm fluid & tissue (OR)	Negative	Positive	Positive	1	1	0	zzz	OR	208	Valve	1	0	0	0	0	0	0	0	0	0	0
XX	X	30-40	Male	15.7	Fluid & tissue from temporal lobe abscess (OR)	Positive	No Growth	Positive	19	3	3	zzz	OR	209	Neuro	1	0	1	0	0	0	0	0	0	0	1
XX	X	80-90	Female	17.5	pus from mandibular absces	Positive	Positive	Positive	2	3	3	zzz	OR	211	ENT	1	0	1	0	0	0	0	0	1	0	0
XX	X	80-90	Male	15.5	CT drainage of hematoma vs. abscess	Negative	No Growth	No detection	16	4	1	zzz	PA	212	Abd	1	0	1	0	1	0	0	0	1	0	0
XX	X	40-50	Male	19.8	pleural fluid from CT guided left chest tube placement	Negative	No Growth	Positive	5	2	3	zzz	PA	214	Pleural	1	1	0	0	0	0	0	0	0	0	0
XX	X	40-50	Female	18.4	CT guided drainage of pelvic and retroperitoneal abscesses	Negative	No Growth	Positive	27	2	2	zzz	PA	216	Abd	1	1	0	0	0	0	0	0	0	0	0
XX	X	50-60	Female	2.4	CSF from LP	Negative	No Growth	No detection	2	2	1	zzz	PA	217	Neuro	1	0	0	0	0	0	0	1	0	0	0
XX	X	20-30	Male	18.8	Right empyema tissue from OR during VATS decortication	Negative	Positive	Positive	12	2	3	zzz	OR	218	Pleural	1	1	0	0	0	0	0	0	0	0	0
XX	X	0-20	Male	8.4	Fluid from Left knee aspiration	Negative	No Growth	No detection	29	3	0	zzz	PA	219	Joint	1	0	0	0	0	0	1	0	0	0	1
XX	X	50-60	Female	16.4	right eye vitreous humor	Negative	No Growth	Positive	11	2	2	zzz	PA	220	ENT	1	0	1	0	0	0	0	0	0	0	0
XX	X	30-40	Male	17.0	fluid from CT guided pelvic abscess drainage	Positive	Positive	Positive	2	2	2	zzz	PA	222	Abd	1	1	0	0	0	0	0	0	0	0	0
XX	X	80-90	Female	26.4	epidural abcsess Tissue from OR	Negative	No Growth	Positive	9	2	1	zzz	OR	225	Neuro	1	1	0	0	0	0	0	0	0	0	0
XX	X	0-20	Female	18.0	left knee fluid/tissue (OR)	Negative	Positive	Positive	1	2	2	zzz	OR	228	Joint	0	0	1	0	0	0	1	0	0	0	0
XX	X	60-70	Male	36.3	Ground Splenic tissue from OR	Negative	No Growth	Positive	1	2	4	zzz	OR	229	Abd	1	0	1	0	0	0	0	0	0	0	0
XX	X	0-20	Female	14.6	fluid from CT guided pelvic abscess drain placement	Positive	Positive	Positive	1	1	3	zzz	PA	230	Abd	0	1	0	0	0	0	0	0	0	0	0
XX	X	50-60	Male	7.3	U/S guided biloma drain placement into gallbladder fossa.	Negative	No Growth	No detection	2	2	0	zzz	OR	231	Abd	0	0	1	1	0	0	0	0	0	0	0
XX	X	60-70	Male	19.2	right pleural fluid	Negative	No Growth	No detection	10	3	1	zzz	PA	232	Pleural	1	1	0	1	0	0	0	0	0	0	0
XX	X	50-60	Female	19.0	ASCITIC FLUID	Negative	No Growth	No detection	6	3	1	zzz	PA	233	Abd	1	0	1	0	0	0	0	1	0	0	0
XX	X	60-70	Male	7.7	ASCITIC FLUID	Negative	No Growth	No detection	4	1	0	zzz	PA	235	Abd	0	0	0	0	1	0	0	0	0	0	0
XX	X	70-80	Male	14.6	Right popliteal abscess	Positive	Positive	Positive	2	2	2	zzz	PA	237	soft tissue	1	1	0	0	0	0	0	0	0	0	0
*DOT = days													56	OR	21	4	1
													72	PA	42	9	22
													Total	128	11	10	8
																Total	128
